# Supplementary material for: Age-related decreased inhibitory vs. excitatory gene expression in the adult autistic brain
Source: Front Neurosci. 2014 Dec 8;8:394. doi: 10.3389/fnins.2014.00394 (PMC4259106; doi:10.3389/fnins.2014.00394)
Supplement: Supplementary file 1 [file DataSheet1.XLSX]

## Sheet: Chow et al 2012
				SampleID	Frozen_Tissue_DASL_1_1	Frozen_Tissue_DASL_11_1	Frozen_Tissue_DASL_12_1	Frozen_Tissue_DASL_13_1	Frozen_Tissue_DASL_14_1	Frozen_Tissue_DASL_16_1	Frozen_Tissue_DASL_17_1	Frozen_Tissue_DASL_18_1	Frozen_Tissue_DASL_19_1	Frozen_Tissue_DASL_2_1	Frozen_Tissue_DASL_21_1	Frozen_Tissue_DASL_22_1	Frozen_Tissue_DASL_23_1	Frozen_Tissue_DASL_24_1	Frozen_Tissue_DASL_25_1	Frozen_Tissue_DASL_26_1	Frozen_Tissue_DASL_27_1	Frozen_Tissue_DASL_29_1	Frozen_Tissue_DASL_3_1	Frozen_Tissue_DASL_33_1	Frozen_Tissue_DASL_34_1	Frozen_Tissue_DASL_35_1	Frozen_Tissue_DASL_36_1	Frozen_Tissue_DASL_37_1	Frozen_Tissue_DASL_38_1	Frozen_Tissue_DASL_4_1	Frozen_Tissue_DASL_40_1	Frozen_Tissue_DASL_41_1	Frozen_Tissue_DASL_44_1	Frozen_Tissue_DASL_47_1	Frozen_Tissue_DASL_48_1	Frozen_Tissue_DASL_5_1	Frozen_Tissue_DASL_54_1	Frozen_Tissue_DASL_55_1	Frozen_Tissue_DASL_56_1	Frozen_Tissue_DASL_59_1	Frozen_Tissue_DASL_6_1	Frozen_Tissue_DASL_60_1	Frozen_Tissue_DASL_66_1	Frozen_Tissue_DASL_7_1	Frozen_Tissue_DASL_8_1
				individual	UMB797	B5334	B5251	B5352	B6736	B7109	B7085	B5813	B6677	UMB1674	B6640	B4756	B7079	B6184	B6860	B5666	B6399	UMB4849	B6756	UMB4722	B6994	B5173	UMB4899	B1469	B4925	B5873	UMB1185	UMB1714	UMB4787	UMB1377	UMB818	UMB1349	UMB1407	UMB1649	UMB1499	UMB4898	UMB1796	UMB4671	UMB1650	UMB1174	UMB4231
				condition	autism	control	control	control	control	autism	autism	control	autism	control	autism	control	autism	autism	control	autism	autism	autism	control	control	autism	autism	autism	autism	autism	control	control	control	control	control	control	autism	control	control	control	control	control	autism	control	autism	autism
				age	9	30	19	31	4	51	49	41	30	8	29	56	15	18	56	8	2	7	16	14	28	30	14	5	9	28	4	12	12	6	27	5	9	20	4	7	16	4	10	7	8
				sex	M	M	M	M	F	M	F	M	M	M	F	M	M	F	M	M	M	M	M	M	M	M	M	M	M	M	M	M	M	F	M	M	F	M	F	M	M	F	M	F	M
				cause of death	Drowning	Asphyxia	Pneumonia/resp. infection	Asphyxia	Acute bronchopneumonia after tonsillectomy	Myocardial infarction	Colorectal cancer spread through abdomen	Unknown	Congestive heart failure	Drowning	Seizures	Myocardial infarction	Asphyxia	Seizures	Unknown	Sarcoma	Drowning	Drowning	Myocardial infarction	MVA multiple injuries	Seizures	Gastrointestinal bleeding, seizures	Drowning	Unknown	Seizure disorder	Unknown	Drowning	Cardiac arrhythmia	Asthma	Drowning	Multiple injuries	Drowning	Seizure, asthma	Multiple injuries	Lymphocytic myocarditis	Drowning	Multiple injuries	Accident, multiple injuries	Sudden unexpected death	Seizure, hypotension	Drowning
				PMI	13	14.83	19	33	17	22	21	27	16	36	17.83	23	23	7	22	22.2	4	20	22	16	43.25	20.3	9	42.8	27	23.3	17	22	15	20	10	39	20	22	21	12	16	13	24	14	12
Probe_Id	Gene_Symbol	Probe_Type	Gene_Type
ILMN_1657153	ACTR3	S	E		3692.36	2907.75	3129.13	3232.96	3910.48	3315.77	2690.13	3518.11	3156.05	3379.39	2284.47	3689.06	4098.7	3819.94	3876.4	3249.74	3662.98	3867.93	3180.84	4357.89	3946.91	3958.26	3214.49	3636.24	3704.03	3404.37	3937.8	3637.21	4236.14	3124.5	2507.48	2962.5	3335.4	3412.38	3391.49	3657.61	3226.47	3950.4	3124.56	3620.71	3596.48
ILMN_1763344	ADCYAP1	S	E		2883.46	3912.06	4037.22	3890.91	3424.82	1469.84	4005.56	4457.55	1767.75	3534.73	1181.11	2995.41	3258.82	2169.35	3923.06	1842.12	2462.39	2713.89	2735.94	1220.47	3739.16	1409.6	4150.69	2649.97	4226.72	3579.46	3112.36	3033.41	3848.26	3917.97	2755.93	2753.21	3181.85	3628.43	3414.65	3599.07	3436.9	3306.32	2681.12	4405.72	3987.85
ILMN_1813598	ADRA1A	A	E		389.38	458.966	407.776	507.088	344.305	390.554	302.372	485.88	448.175	376.966	1874.1	462.897	456.939	343.032	551.737	457.567	330.089	402.406	335.433	336.46	285.754	599.865	496.047	408.268	370.968	323.999	401.927	422.017	315.776	539.656	981.925	367.505	254.578	357.09	272.647	259.898	546.189	303.546	298.667	569.264	358.177
ILMN_1768595	DLG4	S	E		155.222	263.578	448.175	163.448	218.04	344.346	469.723	341.652	1171.57	277.118	192.58	366.596	161.572	467.967	344.009	191.702	557.841	153.037	167.471	71.2708	412.131	245.252	244.057	126.749	431.876	159.616	890.192	141.299	196.574	1116.56	470.507	173.025	206.037	245.856	349.342	415.321	339.127	474.623	2322.39	163.613	300.672
ILMN_1773210	DRD1	S	E		275.311	132.575	83.8365	138.249	151.86	120.071	53.0391	192.491	79.3824	172.585	86.6932	145.837	169.534	85.9245	197.667	131.011	132.68	201.098	349.074	61.831	115.611	84.164	80.2229	87.2725	117.112	238.707	95.1956	111.298	220.657	101.469	92.5738	261.678	207.894	209.742	154.3	206.276	258.995	180.956	88.1776	59.5162	408.044
ILMN_2112915	DRD4	S	E		2464.67	4593.47	7017.34	2968.21	1646.03	3039.33	6136.05	2348.9	2199.28	3520.78	4241.54	3830.53	2260.97	1741.86	3423.39	3632.58	5152.82	2891.19	2758.07	4736.04	3077.36	2142.11	4301.9	3958.26	3310.13	2878.07	2788.84	2246.02	1667.05	3034.68	3017.54	1827.71	2354.64	3430.59	2895.26	3644.78	2335.58	2269.63	3719.39	2685.37	1217.48
ILMN_1696521	EGFR	A	E		393.478	615.227	523.947	489.564	402.284	611.932	602.495	920.505	768.158	492.41	1459.78	555.334	515.524	240.575	555.562	275.222	269.232	389.276	373.97	162.045	206.566	250.868	237.873	509.952	191.786	496.241	369.025	93.8997	391.776	643.784	932.76	274.595	493.639	489.126	456.533	352.928	482.408	369.233	97.7444	468.882	371.832
ILMN_1682270	FGFR2	A	E		188.174	295.976	208.25	203.091	156.963	235.277	189.071	239.031	220.065	127.628	393.353	226.935	172.341	273.876	236.647	147.788	210.783	164.833	178.519	798.221	111.054	170.246	169.215	219.828	130.086	237.816	281.884	420.812	192.435	259.208	455.84	184.876	148.812	156.963	228.367	157.14	200.881	167.644	210.63	266.173	223.351
ILMN_2188722	GLS	S	E		5294.02	3786.64	4200.29	3992.59	4062.83	3677.16	3770.07	4167.63	4339.75	6502.28	4121.68	4255.23	4384.85	4001.8	4105.63	3925.14	3875.84	4139.76	5746.09	3162.86	4930.23	4393.65	4715.27	3399.11	4037.22	5623.24	4253.49	3885.02	4372.36	4435.56	4097.29	5687.98	3802.55	4790.26	4236.14	4307.98	5418.83	4147.75	4554.24	4769.93	5610.87
ILMN_1713756	GLUD1	S	E		5237.4	5297.83	5674.42	4830.34	5243.13	4879.37	5357.56	6030.37	5044.3	5943.69	5072.25	5040.5	5602.98	5566.91	5988.4	5105.5	5657.84	5589.09	4396.41	5479.25	5802.56	5790.72	5331.02	7625.64	5364.77	4322.61	6363.1	5734.58	6075.65	5871.7	4798.32	4410.57	4875.7	5826.35	5709.99	5988.53	5066.6	5137.37	5181.17	6191.76	4959.18
ILMN_1777521	GLUD2	S	E		580.319	374.865	220.543	303.192	413.639	299.89	229.821	381.142	188.683	454.992	252.101	401.898	345.572	187.818	359.605	254.743	246.615	334.456	583.81	266.894	237.129	181.138	135.839	247.218	271.387	577.224	282.993	172.453	411.348	247.425	220.727	596.147	361.483	402.05	391.692	399.366	538.009	426.444	236.357	543.671	657.183
ILMN_1653496	GLUL	A	E		1664.45	3498.28	4294.99	3103.75	3078.57	3983.3	3682.28	3361.55	4041.65	2431.97	3019.97	3114.26	3740.46	3158.82	2663.75	3598.48	4510.77	2571.52	1781.32	2248.91	2345.79	1981.14	3573.34	5266.94	1401.47	1184.34	2826.15	2364.03	3286.89	3675	1822.74	1011.52	990.36	2924.51	4511.91	3115.78	2048.94	1739.68	1609.15	3868.62	2236.8
ILMN_2321301	GRIN1	A	E		4481.61	4613.05	4818.62	4567.36	5003.4	3465.86	4539.17	4290.46	5116.35	3951.64	3530.87	4289.76	4580.26	2610.26	4736.77	4897.12	4954.82	5240.83	5181.48	1781.15	4791.16	3126.34	4212.99	3007.94	5206.72	4752.7	2794.74	4034.82	4955.04	4439.8	3453.79	4466.26	4259.04	4634.52	4638.73	5299.74	4530.59	5042.14	4098.7	1105.95	3241.03
ILMN_1805404	GRIN1	A	E		6330.15	5586.34	6405.02	5290.9	6239.81	4131.85	6229.93	5839.33	5614.4	5457.06	8512.57	5676.43	5319.82	4613.72	5814.13	5367.44	5688.84	6279.33	5607.04	2633.95	6611.7	6293.72	7860.86	7833.89	5755.41	5094.19	7804.31	5404.05	5967.23	7672.53	7577.33	5955.82	5548.27	5243.79	5650.89	5835.93	6375.83	5074.21	8317.17	6092.26	5842.77
ILMN_2179029	LRRTM1	S	E		1318.07	1742.2	723.852	2295.95	1205.71	737.847	752.977	902.5	1287.12	1511.62	121.41	895.777	1076.8	605.198	1981.44	2366.39	2011.76	3551.3	1357.47	278.358	2409.31	1529.57	1416.45	347.505	2726.62	1872.34	642.712	1348.6	2537.2	1986.56	597.876	1524.69	1533.86	1780.58	1823.54	2270	1179.21	1607.62	774.224	552.364	1079.17
ILMN_1748245	LRRTM2	S	E		2388.59	2019.59	1977.79	1942.97	2013.09	1424.33	1828.06	2306.61	1826.81	3094.09	1251.94	1618.55	1795.43	1302.78	1924.61	1787.74	2312.44	2082.21	2412.71	1693.55	2482.24	2414.43	2025.83	1755.66	1651.16	1936.14	1448.91	1864.32	2069.37	2312.64	1301.5	2870.33	1833.39	2154.51	1970.79	1983.77	2112.79	1818.42	2365.82	2334.82	2801.13
ILMN_1783168	NETO1	A	E		1056.31	550.546	353.972	565.303	465.834	284.706	315.627	667.772	254.311	775.776	1422.5	653.029	489.126	599.865	733.386	449.606	482.794	782.961	1102.14	168.978	591.974	370.577	273.557	1068.88	1263.97	929.299	1584.82	708.496	644.406	901.821	1912.14	1473.63	975.306	563.087	423.294	549.056	1179.74	1142.64	581.492	823.684	1322.54
ILMN_2357086	NETO1	A	E		926.785	509.31	514.798	560.039	481.873	274.462	502.855	461.208	509.67	1205.04	1213.74	570.467	467.016	517.145	685.34	415.321	440.982	709.996	1137.25	181.138	631.633	358.682	429.474	1061.2	965.788	849.533	1237	760.666	589.258	608.836	1576.5	1369.51	814.319	526.563	419.812	534.42	990.885	802.241	780.338	995.127	1274.71
ILMN_1759700	NLGN3	S	E		2204.14	2301.82	2857.59	2044.55	2662.24	2300.62	3292.43	2576.65	3231.16	3275.29	1958	2186.75	2292.79	2945.69	2156.67	1682.72	1920.55	2498.52	2221.73	3926.7	2496.21	2699.27	3023.69	4003.28	2450.75	1982.81	3334.13	3286.89	2265.1	3154.22	2516.28	3190.53	2175.84	2818.65	2887.67	2589.38	2593.53	2873	3098.83	3019.37	3739.23
ILMN_2047914	NPY5R	S	E		25.0657	27.1189	27.5608	33.3081	25.5148	30.2651	28.0178	30.2705	26.0233	30.9865	29.3509	31.1845	28.3165	28.3662	40.7716	35.2445	32.2049	35.5704	40.2052	27.7939	26.7685	29.22	25.2197	27.4182	28.2948	35.0999	34.7998	30.0778	44.5691	26.7685	27.2716	41.9102	38.6088	55.5665	38.6998	37.2315	38.404	48.5804	28.7395	25.341	24.6958
ILMN_1711504	NRXN1	A	E		1703.97	1123.48	703.636	952.963	1317.7	662.987	407.311	1049.11	735.253	1142.89	493.076	1463.1	1091.79	640.526	1344.98	1001.53	982.719	1464.86	1924.84	265.654	1058.34	345.507	392.238	399.366	1404.45	1617.91	514.92	576.665	1379.62	934.814	653.045	1538.14	1434.66	1038.65	1058.49	1480.75	2151.83	1445.8	512.953	389.59	2222.45
ILMN_1731777	NTRK1	A	E		89.853	159.767	155.517	130.626	170.45	236.893	196.387	212.89	146.74	64.5949	213.27	179.151	138.399	202.436	153.846	135.247	213.024	170.614	54.1655	416.097	187.916	105.297	228.929	112.031	274.938	69.9895	78.0444	202.326	211.674	152.641	172.635	91.4636	228.977	237.983	134.877	203.48	87.2074	174.291	122.27	93.6532	60.8714
ILMN_2326075	NTRK1	A	E		126.714	188.986	378.56	208.626	131.86	193.503	397.15	212.52	484.984	149.165	579.704	208.292	258.673	466.442	173.957	275.699	273.272	229.821	81.8692	856.344	411.017	681.932	907.732	393.371	600.603	51.9537	791.487	530.065	218.95	448.555	713.921	151.708	176.518	190.851	159.615	116.433	208.541	143.586	721.97	508.652	195.347
ILMN_2357855	NTRK2	A	E		6626.49	5468.69	5227.14	5290.8	5118.32	4436.82	5890.37	5178.59	4855.89	6938.58	6997.01	4602.84	4439.8	4556.83	5810.9	3954.13	4658.81	5371.6	5456.46	3277.62	4037.66	5557.14	4973.31	5566.91	4659.96	5378.92	5080.96	4288.02	4023.29	5367.44	5782.57	5503.1	4430.96	4738.13	4551.57	4054.68	6314.12	3843.25	4894.63	6327.89	5833.45
ILMN_1702822	NTRK2	A	E		1323.12	526.563	714.758	500.64	459.665	466.129	686.803	645.133	462.93	1422.55	831.6	530.697	498.082	336.079	649.262	325.918	412.371	465.899	1320.28	368.349	390.405	426.758	274.002	1110.77	487.343	1027.39	926.723	301.579	529.284	640.369	1211.78	987.007	388.785	562.326	555.467	475.334	1598.47	476.618	332.607	1934.58	1326.43
ILMN_2386982	PRKCZ	A	E		4775.39	4197.77	5380.87	4505.05	4930.23	3564.76	4602.07	4639.2	4355.66	4674.44	7293.43	4424.46	4243.56	4452.4	4648.69	4041.01	4618.63	4615.02	4679.52	4968.23	5713.64	5866.32	6582.5	5917.18	5113.56	4211.17	7163.03	5113.02	5011.94	6497.28	7133.25	5511.72	4132.68	4682.76	4554.1	4908.99	4863.41	4564.48	6962.05	5659.25	4883.21
ILMN_1671365	PRODH	S	E		3550.63	6687.11	6650.18	4952.11	4693.78	9342.79	8017.3	5276.61	4749.43	3891.44	6389.6	5779.07	3156.87	3667.19	5317.56	7290.57	4854.35	4109.51	2583.81	2420.33	3677.86	4269.21	5402.88	6762.93	3563.51	4231.36	5262.2	3389.28	3852.13	6069.36	4207.29	3392.29	3641.68	5798.57	5991.81	4257.66	4409.77	2980.4	3878.96	2666.15	2471.49
ILMN_1686259	PRODH2	S	E		23.2303	35.3834	41.7668	26.6103	33.3266	33.2945	43.6937	33.388	40.412	23.825	43.2266	30.2074	38.6137	38.3156	31.8286	30.1377	37.0784	36.2973	27.0823	56.4821	40.94	44.7241	48.1207	41.7474	41.7474	26.3013	58.7182	42.6183	37.6887	50.1555	53.9696	26.9706	41.2225	32.9676	34.6433	33.176	31.9843	39.8343	47.5954	41.0275	30.3255
ILMN_2054297	PTGS2	S	E		7288.09	4460.24	6128.74	5124.2	6843.27	6389.34	4971.18	6982.9	5235.51	3347.4	4612.14	5804.79	9033.51	6442.02	3458.79	6764.38	5270.01	5688.39	5340.66	3659.1	6905.73	7281.89	11112.9	8171.45	12443	2361.75	8045.98	3710.58	5515.43	7324.24	4474.68	4404.99	579.368	7806.94	6377.79	6395.81	4691.65	5183.28	7466.15	8898.48	3838.01
ILMN_1753005	RELN	A	E		1099.78	218.739	45.3284	99.3763	225.487	83.1451	47.7859	468.817	71.1064	425.671	131.276	117.293	81.7662	137.312	243.765	47.242	73.8064	173.34	236.274	59.8548	49.188	45.8549	53.1351	80.3182	149.145	636.885	103.317	110.703	83.9945	170.961	139.851	246.33	229.458	235.043	128.364	178.488	1348.52	266.894	44.1713	75.8225	576.138
ILMN_1800642	RELN	A	E		1789.89	1399.95	1310.88	1008.61	1355.07	1243.46	1120.39	2146.1	1349.8	1343.18	1043.09	1294.98	1653.91	1284.03	1666.22	1026.78	1530.31	1704.94	1108.21	1245.82	1841.22	2102.89	2297.41	2071.16	1939.47	1473.62	2688.07	1445.8	1467.92	2365.27	1558.17	1059.28	1572.07	1997.3	1587.5	1801.97	2012.68	1662.58	1351.04	1036.08	1984.98
ILMN_1747754	SHANK1	S	E		2050.83	1451.89	778.441	1563.05	1204.39	942.781	550.546	860.624	526.909	2291.99	2112.7	1391.2	848.423	1022.09	1926.96	1808.72	997.423	1841.56	3021.06	192.435	870.926	598.726	475.581	684.209	1160.37	2799.33	1145.73	951.98	1359.15	1130.21	2452.09	1966.66	1648.8	1161.44	1236.04	1531.34	2309.76	1694.56	1772.31	1547.91	1554.27
ILMN_2317580	SHANK3	A	E		4320.14	6607.72	7092	6651.28	6377.79	5766.95	4944.48	6758.44	5553.01	7757.99	4667.31	7902.93	4327.25	4643.59	6612.41	7747.01	3962.15	7637.83	7557.92	3552.87	5509.9	4434.53	4834.39	4996.96	5684.22	8101.33	4362.64	5102.83	5410.48	5360.59	4766.11	4590.76	6366.1	5579.86	5691.68	6935.48	4271.69	5557.14	4020.31	4531.39	5553.03
ILMN_1770629	SLC17A7	S	E		5583.72	3320.61	3820.39	3300.78	3258.5	2551.95	3074.81	3297.35	3504.91	3732.25	4361.08	2954.62	3398.66	3457.41	3522.68	2444.33	3292.53	4197.77	4553.51	1879.97	3955.15	4138.89	4881.29	3465.51	3933.71	3864.76	3925.6	3502.74	4356.28	4182.49	3948.96	4768.59	3746.12	3399.73	3159.59	3935.84	4672.99	3759.31	4424.82	4337.86	4987.77
ILMN_2171588	SLC6A1	S	E		4058.58	2987.84	2776.86	2632.1	3183.67	1731.82	2302.85	3136.54	2001.68	3824.31	2170.36	2411.32	1790.46	1998.98	3267.15	1950.24	2631.98	3117.94	3557.02	3164.38	2784.79	1881.85	2139.14	2852.86	2535.54	3859.46	3332.38	2449.76	3675.59	2921.04	1816.26	3467.75	2681.12	2785.95	2627.32	2737.02	4962.54	2322.39	2331.73	2704.93	4019.36
ILMN_1676213	SRPX2	S	E		247.977	117.218	118.024	186.369	143.14	322.299	128.092	172.401	103.183	148.303	437.733	115.588	143.724	134.362	95.6724	158.441	83.7259	168.635	111.365	133.204	86.7361	80.3756	138.399	139.59	128.604	166.476	41.2301	77.5289	179.048	266.811	168.347	165.501	307.872	219.236	198.084	241.005	106.994	303.303	88.2908	381.259	173.76
ILMN_2414878	STXBP1	A	E		10982.2	10428.5	9033.51	10689.2	10864.9	7048.77	7659.32	9776.03	8656.97	10443.8	6777.73	9106.51	9413.95	7575.48	10676.2	8947.91	8867.13	11254.8	12268.3	5186.01	8607.31	6221.61	5255.04	5684.22	9278.78	11015.8	5066.96	8725.34	10690	6617.79	8648.21	10841	10125.9	9617.71	9437.89	10102	11485.1	10003.7	7202.47	7560.16	10058.5
ILMN_1728747	STXBP1	A	E		3030.76	2824.22	3412.38	4020.81	2900.7	2540.78	2626.66	2589.38	2434.51	2545.55	2621.77	2915.02	2740.46	1986.68	4447.34	3143.62	3604.57	4370.69	4230.21	1772.31	3719.39	2539.2	2575.53	2206.17	3411.72	3770.88	2431.79	3098.19	4836.26	3153.91	2499.63	3535.94	2911.22	3065.27	3185.66	3446.16	3260.95	3435.18	2543.95	2491.95	3048.51
ILMN_1701483	SYP	S	E		8510.53	8971.23	8081.12	9634.03	8826.97	7035.8	6956.88	8037.72	7640.1	8686.05	7514.03	9130.62	8202.89	7618.65	10689.4	9631.94	9145.94	11501.6	10259.4	6653.67	10136.1	7654.99	9220.46	7562.25	10369	8734.14	8474.42	9521.2	11120.1	10037.2	8671.57	8238.11	8944.67	9310.44	9169.14	9631.94	9104.61	10117.1	9440.09	6529.42	8040.13
ILMN_1742881	SYT1	S	E		12167.6	12445.5	11379.4	13406.7	12393.4	9428.58	9328.61	11532.1	9573.93	12527.5	11471.1	13475.3	11239.9	10940.5	14420.8	11845.7	12812.9	14776.5	13075.9	8389.13	12492.4	11458.3	9879.59	9056.57	14096.6	12281.1	11239.9	13601.6	14506	9697.94	10460	13168.4	13406	11150.8	10500.9	13383.8	12143.8	14776.5	9104.97	9211.28	13615
ILMN_2169983	ATAD1	S	I		2130.92	1378.18	1129.16	1103.69	1575.2	930.631	1018.51	1438.33	1117.74	1627.18	1015.94	1497.63	1486.19	934.644	1453.95	1014.18	1247.69	1248.36	2262.2	937.081	1320.17	726.201	710.426	1219.09	1279.72	1810.51	1390.29	962.542	1767.23	1187.61	938.831	2135.43	1343.68	1469.24	1266.47	1508	2144.34	1660.06	1238.5	1721.32	2626.61
ILMN_1675057	DRD2	A	I		209.904	89.6996	99.0581	84.1139	103.813	114.194	77.1366	70.9289	62.2876	68.374	73.7067	109.687	106.046	77.7133	128.572	91.1546	84.805	118.757	267.35	76.6079	90.5061	74.4333	85.9245	85.1188	112.701	93.3544	78.5773	99.2129	196.951	97.1235	109.184	174.426	150.097	136.341	159.907	132.061	121.164	204.173	87.5373	80.01	142.01
ILMN_2401494	DRD2	A	I		363.497	187.782	301.579	257.097	291.783	158.061	319.035	212.214	268.366	200.69	380.8	191.344	145.2	223.964	214.506	244.379	241.573	313.841	297.858	346.204	357.539	472.42	434.139	216.659	385.735	172.677	254.948	385.07	395.105	276.338	418.391	327.193	336.097	216.808	218.317	224.289	365.71	346.204	148.911	201.939	367.167
ILMN_2413964	GABRG2	A	I		8758.46	8832.83	6715.34	9629.24	7769.71	6426.07	5348.69	8651.24	6091.24	8035.64	5065.37	8259.41	6396.86	6254.45	9639.67	6326.73	6671.53	8430.58	10697.5	1701.7	6970.94	4902.59	4562.53	2540.11	10530.5	9259.49	3954.13	5822.89	8310.58	5905.8	6292.22	7605.39	7922.31	7110.79	6577.91	7182.88	10650.3	7812.93	4566.88	3583.72	9295.35
ILMN_1812859	GAD1	A	I		2011.15	1876.26	1084.8	1896.53	1435.59	761.521	1225.28	1830.79	1431.81	2418.22	1687.21	1899.54	1586.64	2230.03	1962.89	1275.74	1190.64	1552.06	2367.86	507.588	1375.59	1452.15	1455.1	1086.82	1937.92	2852.1	1435.17	1931.31	1336.19	1677.12	2771.04	2326.87	1802.17	1238.5	945.824	1268.84	2385.27	1741.07	1218.63	1335	2655.53
ILMN_1773114	GRIK1	A	I		1499.66	1115.25	711.511	1038.1	1145.73	870.157	540.952	1144.31	772.521	1735.37	1374.12	1333.38	1386.91	1279.33	1467.38	1297.55	1183.29	1573.35	1630.15	535.493	1213.86	461.565	1014.18	1106.96	1386.75	1422.4	801.347	896.345	1423.1	1284.17	1397.1	1484.03	1462.45	1560.21	1236.37	1428.28	1419.08	1872.55	1248.36	835.341	1649.71
ILMN_2396697	GRIK2	A	I		3754.41	2852.86	2628.43	2568.41	3108.14	1771.83	2125.95	3451.98	2128.76	3691.42	1772.52	2519.34	2475.99	2049.28	2527.02	2301.95	2522.97	2768.94	3050.6	1201.51	2173.7	1690.62	2011.6	1914.13	2784.16	3521.91	1897.26	2445.48	2313.85	1805.38	1920.29	3402.67	2853.6	2636.05	2371.21	2881.84	3782.1	2787.01	2401.58	1998.54	4285.16
ILMN_1776666	GRIK3	S	I		267.236	116.108	101.018	133.781	117.664	91.4348	77.6491	97.0296	88.236	323.938	328.692	94.7896	98.0257	124.185	130.713	119.924	126.275	135.705	279.279	83.8732	99.0933	110.898	98.0441	165.237	74.6959	213.344	143.801	84.4858	192.389	223.912	696.943	442.612	154.205	121.945	168.031	140.299	173.032	146.415	278.006	159.112	241.304
ILMN_1715496	HTR2A	S	I		3558.86	3428.97	3059.64	3019.34	3124.01	1842.36	2351.67	2736.21	2623.71	3640.88	4201.63	3579.44	2671.15	2508.76	3086.18	2640.99	1715.04	3381.49	4417.37	965.443	2502.71	3043.99	3724.16	4115.42	3878.96	3588.39	4343.62	2352.94	3529.93	3003.59	4151.99	3592.02	3059.64	2575.53	2748.94	3132.17	4039.49	3659.29	3777.62	3727.48	4658.08
ILMN_1713985	MAF1	S	I		537.787	709.407	897.698	849.818	604.541	641.556	1053.99	876.808	1502.93	452.533	1699.15	713.212	425.588	1136.6	728.527	838.003	696.575	662.034	710.687	1182.93	515.858	1260.61	270.64	1072.78	499.887	620.633	1055.4	779.09	587.81	767.041	1449.74	467.964	606.342	589.14	626.226	573.074	438.089	484.589	889.092	773.629	616.385
ILMN_2351029	MTMR2	A	I		851.038	353.557	290.64	436.689	341.2	427.489	186.431	500.366	489.697	345.633	122.761	549.074	416.835	411.348	563.211	263.539	294.286	396.949	753.492	475.334	122.238	146.579	98.6598	93.3005	291.206	629.898	75.0498	258.925	380.072	105.279	136.446	709.804	428.504	413.193	300.622	295.926	876.96	657.509	139.229	213.943	997.606
ILMN_1659952	MTMR2	A	I		5990.43	7008.34	7790.75	7029.54	6979.94	6005.7	8661.52	7250.99	7290.57	5226.39	5685.7	6688.27	6473.06	6305.11	6172.87	6262.38	5232.71	4896.8	7758.91	8604.17	7061.36	5667.41	5994.29	4957.61	4888.88	7758.62	5268.84	6015.63	6800.89	5757.6	6345.35	7584.33	6138.75	6618.8	6922.09	6552.09	7345.47	6535.42	7394.36	6756.42	8114.66
ILMN_1726387	NF1	S	I		2552.9	2521.43	2892.92	2740.13	2314.21	2579.57	3274.82	2175.84	2707.43	2597.12	5459.22	2655.62	2180.93	2631.15	2661.68	2469.64	2071.64	2885.66	2369.15	2722.63	2288.28	2459.66	2831.02	4102.19	1945.9	2087.05	3154.89	2358.88	2294.32	3811.54	5843.69	2514.09	2779.27	2447.09	2476.38	2132.99	2521.16	2186.95	3286.81	2953.63	3019.43
ILMN_1660360	NPY2R	S	I		571.124	624.173	513.253	984.419	974.552	728.306	368.038	700.404	725.359	396.861	226.185	727.179	1469.29	1004.18	940.717	1028.53	568.599	448.385	972.34	337.393	805.899	1384.51	670.285	216.595	868.251	697.318	375.486	502.888	1105.09	218.631	137.352	723.622	843.622	392.347	320.003	551.704	360.987	729.111	382.649	181.57	905.432
ILMN_1697654	PLA2G6	A	I		115.965	117.919	77.011	96.0226	122.345	112.227	62.4688	82.0738	62.0284	160.305	54.6097	119.37	62.7207	46.9641	117.162	92.5677	80.8453	87.3958	210.828	93.9386	71.3475	43.0773	48.7111	74.3674	65.7119	169.601	61.8826	63.4024	156.503	93.1148	65.5407	104.924	131.966	166.988	142.155	162.731	74.5071	133.987	56.9738	41.174	80.045
ILMN_1717799	PRKCE	S	I		411.649	265.74	232.938	446.925	292.798	166.284	127.919	230.145	221.328	377.872	208.683	274.485	230.862	131.445	310.222	349.976	256.738	326.219	806.577	42.3823	274.783	106.197	75.9741	75.9677	161.928	871.539	320.744	190.542	321.218	173.971	129.553	412.184	309.985	295.762	230.031	405.509	334.918	324.716	239.334	88.3514	474.178
ILMN_1697512	SLC32A1	S	I		2067.14	3208.69	1028.53	3857.14	1543.88	810.163	601.763	1616.95	1507.16	2558.51	1304.51	1687.55	1229.62	2181.8	3582.2	2987.92	1933.46	3545	2731.26	607.471	2859.53	1135.16	2261.62	701.175	2772.49	3410.94	1674.13	1761.09	2883.18	3343.03	3539.75	2276.19	3042.32	2988.8	1618.7	2698.06	1810.99	3108.14	2472.55	453.304	2158.08
ILMN_2384409	TAC1	A	I		2710.57	2092.05	400.305	2369.17	1598.83	442.434	491.524	1193.34	552.742	3445.1	340.936	1718.76	1968.28	1781.77	3143.08	1390.86	1486.79	3630.95	3206.5	1065.31	1935.67	1051.2	1267.37	372.539	3247.92	3704.04	1524.21	1777.31	2350.86	1675.29	2076.18	3320.02	2824.03	2107.39	1444.49	2423	2081.97	3093.24	1403.75	773.221	2117.06
ILMN_1786239	TACR1	A	I		57.9109	148.408	49.6828	142.761	64.8168	56.143	51.6306	57.2174	33.9023	63.4603	37.7505	116.418	57.5334	56.6651	229.141	64.0427	45.8823	85.6463	103.993	39.5813	44.787	34.1056	33.705	46.439	43.4355	118.563	31.1258	34.542	61.802	48.5258	84.3773	40.0418	113.043	104.306	51.2674	61.177	58.6208	121.511	34.0655	28.4612	39.7369
					SampleID	indiv	cond	age	Sex	COD	PMI
					Frozen_Tissue_DASL_1_1	UMB797	autism	9	M	Drowning	13
					Frozen_Tissue_DASL_11_1	B5334	control	30	M	Asphyxia	14.83
					Frozen_Tissue_DASL_12_1	B5251	control	19	M	Pneumonia/resp. infection	19
					Frozen_Tissue_DASL_13_1	B5352	control	31	M	Asphyxia	33
					Frozen_Tissue_DASL_14_1	B6736	control	4	F	Acute bronchopneumonia after tonsillectomy	17
					Frozen_Tissue_DASL_16_1	B7109	autism	51	M	Myocardial infarction	22
					Frozen_Tissue_DASL_17_1	B7085	autism	49	F	Colorectal cancer spread through abdomen	21
					Frozen_Tissue_DASL_18_1	B5813	control	41	M	Unknown	27
					Frozen_Tissue_DASL_19_1	B6677	autism	30	M	Congestive heart failure	16
					Frozen_Tissue_DASL_2_1	UMB1674	control	8	M	Drowning	36
					Frozen_Tissue_DASL_21_1	B6640	autism	29	F	Seizures	17.83
					Frozen_Tissue_DASL_22_1	B4756	control	56	M	Myocardial infarction	23
					Frozen_Tissue_DASL_23_1	B7079	autism	15	M	Asphyxia	23
					Frozen_Tissue_DASL_24_1	B6184	autism	18	F	Seizures	7
					Frozen_Tissue_DASL_25_1	B6860	control	56	M	Unknown	22
					Frozen_Tissue_DASL_26_1	B5666	autism	8	M	Sarcoma	22.2
					Frozen_Tissue_DASL_27_1	B6399	autism	2	M	Drowning	4
					Frozen_Tissue_DASL_29_1	UMB4849	autism	7	M	Drowning	20
					Frozen_Tissue_DASL_3_1	B6756	control	16	M	Myocardial infarction	22
					Frozen_Tissue_DASL_33_1	UMB4722	control	14	M	MVA multiple injuries	16
					Frozen_Tissue_DASL_34_1	B6994	autism	28	M	Seizures	43.25
					Frozen_Tissue_DASL_35_1	B5173	autism	30	M	Gastrointestinal bleeding, seizures	20.3
					Frozen_Tissue_DASL_36_1	UMB4899	autism	14	M	Drowning	9
					Frozen_Tissue_DASL_37_1	B1469	autism	5	M	Unknown	42.8
					Frozen_Tissue_DASL_38_1	B4925	autism	9	M	Seizure disorder	27
					Frozen_Tissue_DASL_4_1	B5873	control	28	M	Unknown	23.3
					Frozen_Tissue_DASL_40_1	UMB1185	control	4	M	Drowning	17
					Frozen_Tissue_DASL_41_1	UMB1714	control	12	M	Cardiac arrhythmia	22
					Frozen_Tissue_DASL_44_1	UMB4787	control	12	M	Asthma	15
					Frozen_Tissue_DASL_47_1	UMB1377	control	6	F	Drowning	20
					Frozen_Tissue_DASL_48_1	UMB818	control	27	M	Multiple injuries	10
					Frozen_Tissue_DASL_5_1	UMB1349	autism	5	M	Drowning	39
					Frozen_Tissue_DASL_54_1	UMB1407	control	9	F	Seizure, asthma	20
					Frozen_Tissue_DASL_55_1	UMB1649	control	20	M	Multiple injuries	22
					Frozen_Tissue_DASL_56_1	UMB1499	control	4	F	Lymphocytic myocarditis	21
					Frozen_Tissue_DASL_59_1	UMB4898	control	7	M	Drowning	12
					Frozen_Tissue_DASL_6_1	UMB1796	control	16	M	Multiple injuries	16
					Frozen_Tissue_DASL_60_1	UMB4671	autism	4	F	Accident, multiple injuries	13
					Frozen_Tissue_DASL_66_1	UMB1650	control	10	M	Sudden unexpected death	24
					Frozen_Tissue_DASL_7_1	UMB1174	autism	7	F	Seizure, hypotension	14
					Frozen_Tissue_DASL_8_1	UMB4231	autism	8	M	Drowning	12

## Sheet: Voineagu et al 2011
				condition	control	autism	control	autism	control	control	autism	control	control	autism	control	autism	autism	autism	control	control	autism	control	control	autism	control	control	autism	autism	autism	control	autism	control	autism	control
				individual	AN00142	AN00493	AN00544	AN00764	AN01125	AN01410	AN01570	AN03217	AN04479	AN06420	AN07176	AN08166	AN08792	AN08873	AN10028	AN10833	AN11989	AN12137	AN12240	AN12457	AN14757	AN15566	AN16115	AN16641	AN17254	AN17425	AN17777	AN19442	AN19511	AN19760
				age	44	27	17	20	56	41	18	19	44	39	21	29	30	5	36	22	30	31	51	29	24	32	11	9	51	16	49	50	8	28
Probe_Id	Gene_Symbol	Probe_Type	Gene_Type
ILMN_1657153	ACTR3	S	E		10.853	11.5736	11.0781	11.081	10.951	10.726	11.035	10.7875	11.0208	10.868	10.9227	10.8423	10.925	10.8089	10.9264	10.8179	10.9658	11.21	11.2158	11.1027	11.0395	11.0218	10.991	11.1075	11.1688	10.9122	10.7603	11.0407	10.8068	11.0189
ILMN_1763344	ADCYAP1	S	E		11.2822	10.505	10.6214	10.8455	10.4129	10.4854	10.5936	10.8036	10.2998	10.1974	11.0579	10.934	9.63283	10.0078	10.3435	10.7567	9.32715	10.4768	10.5987	9.34553	11.0601	10.696	9.45965	10.5258	9.18238	10.3836	10.0196	10.2702	9.88771	10.6995
ILMN_1813598	ADRA1A	A	E		8.37086	8.28779	8.20182	8.34994	8.26207	8.43506	8.25968	8.22225	8.34672	8.24758	8.25433	8.29093	8.28522	8.31191	8.3274	8.21471	8.32706	8.21442	8.24251	8.40491	8.3176	8.25061	8.1935	8.27796	8.23274	8.34436	8.18636	8.2736	8.3405	8.18672
ILMN_1768595	DLG4	S	E		13.609	13.4223	13.2744	13.3613	12.4982	13.1356	13.6775	13.2985	13.0347	13.267	13.1452	13.3823	13.4728	13.556	13.2468	13.2533	13.2506	12.14	13.1367	13.5809	13.1932	13.3418	13.2241	13.1885	12.9222	13.0994	13.7121	12.8048	13.1314	13.1895
ILMN_1773210	DRD1	S	E		8.71219	8.7607	8.70876	8.71136	8.65492	8.61872	8.79568	8.60922	8.61295	8.73083	8.69399	8.6533	8.65804	8.63734	8.76101	8.57218	8.70916	8.73595	8.63725	8.57366	8.63292	8.64237	8.75535	8.70429	8.55873	8.62019	8.34323	8.6666	8.59435	8.58714
ILMN_2112915	DRD4	S	E		9.17873	8.53145	9.21297	8.80787	9.16729	9.11684	8.96836	9.10563	8.85552	9.07815	8.92413	8.90989	8.47926	8.74953	8.86051	8.92867	8.72412	8.65817	8.82351	9.02881	9.3584	9.10357	9.06632	8.93583	8.66907	9.26016	9.34185	9.14474	8.75926	8.96642
ILMN_1696521	EGFR	A	E		8.58587	8.48888	8.57185	8.70248	8.67635	8.56826	8.57446	8.59298	8.82473	8.58612	8.61516	8.55635	8.72985	8.60251	8.786	8.59774	8.61078	8.5681	8.60477	8.62894	8.64484	8.60473	8.73455	8.57861	8.71821	8.5456	8.59926	8.6271	8.67728	8.5959
ILMN_1682270	FGFR2	A	E		8.35356	8.38438	8.27242	8.38634	8.35025	8.24065	8.46645	8.3863	8.25446	8.41547	8.32714	8.38494	8.27897	8.30458	8.33143	8.27253	8.30849	8.32683	8.38379	8.34356	8.32032	8.282	8.36931	8.26682	8.3497	8.37985	8.24343	8.32568	8.2825	8.44021
ILMN_2188722	GLS	S	E		13.5039	13.169	13.4095	13.1089	13.2602	13.1725	13.3341	13.1322	13.1597	13.1821	13.2288	13.2084	13.3784	12.6236	13.1122	13.1325	13.4889	13.1801	13.4239	13.2489	13.4163	13.4395	12.1761	13.1768	12.7287	13.2922	13.2046	13.4481	12.839	13.2782
ILMN_1713756	GLUD1	S	E		13.7121	13.966	13.226	13.5884	13.7333	13.208	12.8496	13.6547	13.966	13.2407	12.5789	12.8848	13.4625	13.6036	12.8206	13.0669	13.3189	13.2134	13.3265	13.3958	13.184	13.5001	13.8205	13.1306	13.4598	13.6116	14.0097	13.6363	13.1456	13.2764
ILMN_1777521	GLUD2	S	E		8.92799	9.0741	8.86127	9.0425	9.03317	8.87506	8.95495	9.05526	8.9035	8.85833	8.90692	8.97657	8.95633	8.95313	8.89756	9.18091	8.86698	9.04872	9.08182	8.9547	8.93971	8.95854	8.97422	9.04111	8.99306	8.90835	8.97948	8.98345	8.85655	8.95449
ILMN_1653496	GLUL	A	E		9.11822	9.42729	9.06498	9.39194	9.00629	9.07604	8.69312	9.297	9.33205	8.90647	8.52386	8.58322	8.90074	9.11319	8.4487	8.62246	8.86259	9.03076	8.76817	9.07684	8.73746	8.97029	8.89593	8.58421	9.05461	8.73067	8.87546	8.77447	8.91242	8.91307
ILMN_1805404	GRIN1	A	E		14.2224	13.6519	13.8943	13.7711	13.5683	13.8935	14.0688	13.8328	13.7263	13.9114	14.0048	13.8918	13.8308	13.4941	13.7306	13.971	14.2149	13.5089	13.7241	14.0431	13.8285	13.8239	12.8358	13.881	13.3674	13.9428	13.9519	13.6933	13.7057	13.856
ILMN_2321301	GRIN1	A	E		9.83098	9.44043	9.40148	9.50539	9.32418	9.5396	9.56455	9.77705	9.72823	9.53275	9.62028	9.69275	9.68941	9.28483	9.63334	9.77919	9.67897	9.34759	9.27673	9.73521	9.4728	9.57028	9.26616	9.42161	9.44433	9.65125	9.64036	9.62577	9.37288	9.51038
ILMN_2179029	LRRTM1	S	E		10.1863	10.1085	10.1632	10.3095	9.74079	10.103	10.8118	10.0397	9.94903	10.1685	10.3943	10.6878	10.0757	10.5753	10.2079	10.5074	10.0926	10.2793	9.88834	9.74216	10.4045	10.3619	9.61486	10.3001	9.49516	9.75454	9.76525	9.6233	10.1493	10.1984
ILMN_1748245	LRRTM2	S	E		10.8316	10.6188	10.7675	10.84	10.7626	10.5124	10.5514	10.9679	11.2126	10.3761	10.4589	10.5688	11.2716	10.3655	10.5554	10.3028	11.3664	10.4439	10.7903	11.182	10.6366	10.7292	10.4189	10.9629	10.7933	10.7667	11.2059	10.8801	10.4718	10.3862
ILMN_2357086	NETO1	A	E		8.36196	8.39008	8.60386	8.76246	8.46393	8.68473	8.86091	8.40662	8.37546	8.64511	8.6606	8.77474	8.3888	8.60903	8.49038	8.77976	8.53975	8.737	8.55981	8.42212	8.81483	8.61467	8.38689	8.87557	8.31219	8.61882	8.41612	8.45011	8.46962	8.69164
ILMN_1783168	NETO1	A	E		8.33632	8.48287	8.59553	8.88673	8.54957	8.57054	9.03274	8.34878	8.37005	8.64073	8.75421	8.72306	8.34558	8.61288	8.46593	8.75764	8.46042	8.7137	8.64887	8.35846	8.90473	8.66239	8.4179	9.01349	8.19164	8.4494	8.45385	8.51004	8.33779	8.72346
ILMN_1759700	NLGN3	S	E		10.0669	9.78385	10.1443	10.2932	10.1524	10.2614	10.5301	9.93324	10.3715	10.2125	10.3233	10.3372	10.1123	10.9473	10.3828	10.403	10.0829	10.1465	10.288	10.1633	10.2198	10.1681	10.0714	10.4029	10.2944	9.97458	9.8833	10.1706	10.1616	10.3345
ILMN_2047914	NPY5R	S	E		8.38681	8.37116	8.3334	8.36	8.36837	8.46349	8.38439	8.40455	8.49394	8.30454	8.40786	8.40619	8.34907	8.4076	8.62872	8.37848	8.40048	8.39298	8.36593	8.36885	8.4404	8.47947	8.45659	8.51539	8.42222	8.43355	8.40348	8.44342	8.43508	8.40545
ILMN_1711504	NRXN1	A	E		11.3769	10.7273	11.4769	11.4186	11.1652	11.4996	11.5766	11.5366	11.2012	11.5216	11.5778	11.4926	11.3833	11.1779	11.4537	11.196	11.5211	11.4477	11.2671	11.1637	11.4709	11.4735	10.4231	11.2049	10.6654	11.1651	10.9976	11.397	11.1752	11.4231
ILMN_1731777	NTRK1	A	E		8.42881	8.54115	8.40956	8.46418	8.3818	8.29226	8.41125	8.57149	8.55096	8.37254	8.46083	8.33332	8.46339	8.50005	8.47089	8.41614	8.36105	8.40442	8.43546	8.52382	8.5115	8.39908	8.5232	8.41137	8.52615	8.50353	8.52449	8.4567	8.40039	8.32741
ILMN_2326075	NTRK1	A	E		8.35168	8.38111	8.41865	8.36683	8.27885	8.19284	8.46326	8.34169	8.44548	8.33962	8.35481	8.37357	8.32703	8.43763	8.50114	8.27888	8.31086	8.33749	8.45048	8.32612	8.30195	8.36957	8.21095	8.42286	8.41244	8.38601	8.35402	8.37767	8.35014	8.30419
ILMN_2357855	NTRK2	A	E		9.76616	9.92881	9.7253	9.81554	9.94687	10.0156	9.15316	10.4763	9.85949	10.1401	8.98948	9.11424	9.96641	10.1797	8.9824	9.30925	9.83957	9.62663	9.31396	10.1357	9.74533	9.8196	9.35258	9.23111	10.1678	9.92829	10.1993	9.19363	10.0009	9.61352
ILMN_1702822	NTRK2	A	E		9.19119	9.3053	9.25983	9.38409	9.45698	9.3776	8.85316	9.83445	9.52025	9.31606	8.7343	8.79186	9.57332	9.55635	8.72745	9.06534	9.25119	9.26721	8.95454	9.44032	9.211	9.30629	9.13226	8.95442	9.7972	9.37898	9.63924	8.9874	9.41604	9.16676
ILMN_2386982	PRKCZ	A	E		13.1019	12.9235	12.9003	12.9637	12.8859	13.0019	13.0939	13.014	13.1388	12.8299	13.1129	13.0574	12.9249	12.9383	12.9574	13.018	13.195	12.7853	12.964	13.0459	13.0182	13.0581	12.8789	12.9933	12.7168	13.0108	13.0651	13.0703	13.0363	13.0189
ILMN_1671365	PRODH	S	E		11.3568	10.0957	11.2923	10.4144	11.3102	11.0249	10.3684	10.882	11.1688	11.2131	9.70887	10.0174	10.7053	10.9542	10.5602	10.8134	10.8106	10.4603	10.6253	10.2086	10.714	10.6767	11.4805	10.4112	11.2059	11.3303	11.1917	10.9279	11.4156	10.8776
ILMN_1686259	PRODH2	S	E		8.71106	8.69381	8.62378	8.62257	8.59328	8.5254	8.689	8.53758	8.73786	8.46893	8.638	8.72388	8.60846	8.75542	8.7376	8.5295	8.67887	8.53395	8.63101	8.62671	8.53794	8.47805	8.87506	8.54953	8.48452	8.67184	8.56163	8.69289	8.56319	8.54552
ILMN_2054297	PTGS2	S	E		10.3942	11.8439	10.5735	13.5946	10.2065	10.274	11.1507	11.5503	10.9622	10.3561	10.5896	10.6253	10.8411	10.3365	10.1584	10.6274	10.48	10.3242	11.318	10.6333	9.51515	10.7351	9.73021	13.2274	9.76553	10.2666	11.1423	10.7093	10.7297	10.1946
ILMN_1800642	RELN	A	E		11.2212	10.9735	10.6489	11.1975	10.9845	11.1738	11.6125	10.2531	11.3831	11.0499	11.4209	11.5608	10.8728	11.8511	11.3289	10.9037	9.96869	10.7963	11.0573	9.97321	11.2679	11.0874	12.2559	11.3724	9.87128	10.6954	10.8052	11.0786	10.7248	11.0651
ILMN_1753005	RELN	A	E		8.82842	8.58047	8.58953	8.71648	8.81862	9.06864	9.35812	8.40638	8.59388	9.06094	9.13662	9.31031	8.58538	9.51889	8.69462	8.93523	8.41248	8.82054	8.99247	8.4233	9.24401	8.90834	8.91713	9.06126	8.47389	8.58432	8.6185	8.76843	8.60575	8.86304
ILMN_1747754	SHANK1	S	E		8.59506	8.38076	8.35014	8.53311	8.3656	8.61469	8.6787	8.47885	8.54745	8.512	8.47899	8.5246	8.54461	8.6291	8.38643	8.58177	8.54934	8.53375	8.4172	8.389	8.3727	8.36694	8.60842	8.52486	8.35653	8.50307	8.55706	8.37427	8.60673	8.54588
ILMN_2317580	SHANK3	A	E		12.8827	12.203	12.435	12.0992	12.2907	12.8083	12.701	12.7059	12.7655	12.6988	12.6493	12.7167	12.9043	12.7877	12.646	12.7037	12.8201	12.4245	12.3516	12.5894	12.5347	12.5268	12.7764	12.2933	12.1819	12.4978	12.5443	12.2945	12.8505	12.5019
ILMN_1770629	SLC17A7	S	E		13.966	13.9542	13.8301	13.9724	13.7731	13.8607	13.9916	13.8391	14.0369	13.774	13.959	13.9206	13.7822	13.5699	13.8403	13.9601	13.9586	13.7263	13.79	13.6768	13.7103	13.9456	12.8751	14.0727	13.4681	13.5936	14.0278	13.9714	13.4572	13.8688
ILMN_2171588	SLC6A1	S	E		12.8306	11.7362	12.597	12.7985	12.5191	12.7203	12.4993	12.1216	12.8333	12.6712	12.5909	12.8175	11.8708	13.2907	12.8055	12.6352	12.5463	12.4219	12.7438	11.716	12.862	12.8071	13.1036	12.565	12.4029	12.6245	12.0859	12.5666	12.7558	12.6711
ILMN_1676213	SRPX2	S	E		8.47614	8.61059	8.69418	8.52185	8.54728	8.62197	8.53124	8.52994	8.54254	8.47728	8.53697	8.54095	8.52952	8.57809	8.61472	8.5338	8.52384	8.55754	8.54303	8.59265	8.49247	8.5089	8.56617	8.53966	8.68298	8.50341	8.52821	8.60325	8.59285	8.51124
ILMN_1728747	STXBP1	A	E		11.8529	11.4585	11.6906	11.7248	11.6648	11.8439	11.8393	11.5687	11.4343	11.9064	11.9868	11.9671	11.1127	11.2053	12.1326	12.012	11.8311	11.613	11.6752	11.2906	11.7873	11.8971	10.5288	11.7313	11.209	11.6255	11.4778	11.6109	10.9909	11.8039
ILMN_2414878	STXBP1	A	E		12.7	12.1513	12.57	12.6684	12.4543	12.7391	12.9617	12.5797	11.773	12.9791	12.8541	13.0111	11.9306	12.303	12.7146	12.6851	12.3902	12.2877	12.4167	11.8356	12.7971	12.9107	11.4007	12.54	12.1488	12.5487	11.9379	12.3862	11.9185	12.9134
ILMN_1701483	SYP	S	E		13.9374	13.5716	14.0554	13.9968	13.6766	14.0767	14.3695	13.6788	13.4702	14.0341	14.2889	14.051	13.4414	13.722	14.1811	14.3131	13.561	13.8448	13.8822	13.1531	13.9973	14.0631	12.7037	13.9586	13.2966	13.5206	13.4288	13.9858	13.3243	14.1064
ILMN_1742881	SYT1	S	E		12.7192	13.0019	13.2612	13.3516	13.2162	13.3496	13.6206	13.0109	12.2566	13.3804	13.2997	13.3746	12.1119	12.8747	12.9744	13.1043	13.0485	13.2874	13.2536	12.5166	13.4088	13.2636	11.8993	13.2698	12.113	13.0916	12.6388	13.0687	12.6794	13.4492
ILMN_2169983	ATAD1	S	I		10.3531	10.1405	10.38	10.3557	10.2588	10.0994	10.096	10.41	10.5569	10.0143	10.2628	10.2613	10.163	10.0516	10.2334	10.0235	10.3144	10.2557	10.3038	10.1439	10.1874	10.1957	9.92682	10.3166	10.174	10.1153	10.2111	10.4763	9.87877	10.1699
ILMN_2401494	DRD2	A	I		8.14081	8.06416	8.20095	8.25423	8.25848	8.23473	8.30981	8.18991	8.32469	8.2367	8.19623	8.29465	8.26712	8.26133	8.30769	8.3614	8.15906	8.20834	8.2562	8.19459	8.2069	8.13573	8.2347	8.32459	8.39655	8.21435	8.3387	8.33046	8.26535	8.22669
ILMN_1675057	DRD2	A	I		8.86446	9.12951	8.90223	8.9731	8.67905	8.55665	8.87291	8.58328	9.21702	8.79026	8.98764	8.80913	9.07817	8.7971	9.36074	8.74076	8.80606	8.80005	8.89574	8.95231	8.86153	8.77599	9.49035	8.85183	8.8283	8.95535	8.67327	8.90742	8.81499	9.03979
ILMN_2413964	GABRG2	A	I		10.9795	9.79419	10.9832	10.7986	10.8027	11.0137	10.9842	10.6733	9.61946	11.2565	11.1315	11.2196	10.3076	10.6095	11.1003	11.3324	10.2686	11.3792	11.1986	9.91736	11.2101	11.1337	9.53916	11.3991	10.1126	10.4296	9.59412	10.7571	10.1806	10.9141
ILMN_1812859	GAD1	A	I		8.55374	8.38809	8.5659	8.48457	8.47695	8.59592	8.60695	8.40879	8.33066	8.73467	8.79485	8.73198	8.28099	8.70631	8.50775	8.69451	8.33259	8.51406	8.47822	8.33288	8.7286	8.57856	8.24773	8.52889	8.34274	8.51188	8.24628	8.45296	8.45851	8.70538
ILMN_1773114	GRIK1	A	I		9.72823	9.8811	9.86265	10.0556	9.7061	9.66302	10.2162	9.33055	10.1064	9.91342	10.206	10.0481	9.53514	10.5432	10.2416	10.1813	9.47004	9.76823	9.86743	9.45049	9.91307	9.78828	10.7064	10.1394	9.30005	9.69074	9.22925	10.0417	9.8683	10.0655
ILMN_2396697	GRIK2	A	I		8.79459	8.75371	8.90658	8.82979	8.79375	8.93949	9.08349	8.90912	8.51533	8.8519	8.85365	8.91296	8.64557	8.74613	8.57336	8.93026	8.66556	8.74974	8.8105	8.6485	8.97923	8.81333	8.42341	8.83788	8.52922	8.59315	8.58648	8.83739	8.62133	8.89799
ILMN_1776666	GRIK3	S	I		8.21598	8.13223	8.19378	8.17002	8.25264	8.13535	8.1882	8.1745	8.25832	8.17882	8.24602	8.14795	8.22408	8.31586	8.21196	8.31463	8.18675	8.20925	8.29551	8.23207	8.26106	8.1886	8.12312	8.28264	8.15403	8.1987	8.29605	8.25823	8.24606	8.25304
ILMN_1715496	HTR2A	S	I		12.7261	12.4744	12.147	12.564	12.352	12.4451	12.3882	12.7776	12.6184	12.3345	12.4974	12.504	12.5572	11.9465	12.3171	12.4985	12.3417	12.2531	12.3741	12.5238	12.2297	12.4176	11.8952	12.3678	12.3604	12.3533	12.3944	12.5798	12.1697	12.3047
ILMN_1713985	MAF1	S	I		9.42011	9.03171	9.25808	9.20239	9.25089	9.144	9.21473	9.32634	9.21782	9.17125	9.25089	9.18791	9.42796	9.18973	9.03358	9.2072	9.40999	9.09525	9.27672	9.44064	9.13805	9.18626	9.36295	9.15092	9.35278	9.36529	9.56024	9.24663	9.25734	9.2443
ILMN_2351029	MTMR2	A	I		8.7476	8.76753	8.86691	8.84814	9.0037	8.77134	8.79579	8.72217	8.80685	8.85945	8.91151	8.90478	8.69737	8.76366	8.91383	8.79058	8.81711	8.97298	9.05883	8.89459	8.94948	8.85025	8.7463	8.95059	8.82518	8.85176	8.78719	9.10317	8.65404	8.92698
ILMN_1659952	MTMR2	A	I		9.93765	9.55885	9.79728	9.89348	10.0881	9.84092	9.67634	9.84514	9.89076	9.77065	9.85351	9.73827	9.8433	9.47382	9.80261	9.68988	9.99024	10.095	9.95101	9.83789	9.80554	9.77741	10.0326	9.57219	9.70634	9.85518	9.88215	10.1656	9.46248	9.85327
ILMN_1726387	NF1	S	I		8.81724	8.42133	8.72006	8.70045	8.72918	8.58003	8.68138	8.71378	8.67567	8.71837	8.61126	8.64951	8.69781	8.54614	8.66808	8.71241	8.6658	8.60068	8.78721	8.7245	8.6714	8.70993	8.56569	8.51734	8.67208	8.74064	8.82463	8.83123	8.63923	8.64616
ILMN_1660360	NPY2R	S	I		8.22189	8.27331	8.19538	8.15701	8.28566	8.27001	8.19829	8.28309	8.30065	8.22539	8.23731	8.25386	8.29121	8.21298	8.2657	8.27552	8.20445	8.39152	8.29621	8.24978	8.36234	8.22957	8.20407	8.277	8.20486	8.23796	8.26483	8.33127	8.24258	8.33619
ILMN_1697654	PLA2G6	A	I		8.95821	8.64869	8.7389	8.6556	8.80033	8.82362	8.86298	8.71329	8.73939	8.82276	8.7513	8.70902	8.63984	8.68957	8.79332	8.71439	8.77556	8.70001	8.88005	8.70079	8.74485	8.78665	8.79889	8.79736	8.84269	8.8375	8.87571	8.84052	8.69597	8.7486
ILMN_1717799	PRKCE	S	I		11.6527	11.1054	11.4184	11.545	11.6294	11.6315	11.7379	11.5975	11.1845	11.7813	11.6598	11.5461	11.0834	11.085	11.4259	11.6511	11.2709	11.6736	11.5118	11.0049	11.3357	11.6387	10.5227	11.542	10.6889	11.3711	11.3339	11.6659	10.7759	11.769
ILMN_1697512	SLC32A1	S	I		10.1071	8.91081	10.856	10.3231	9.95842	10.9593	10.8996	9.53889	9.30312	11.0306	11.195	11.2096	9.84435	11.4505	10.9429	11.3489	9.37154	10.7004	10.5607	8.51479	11.0445	10.8517	10.5633	10.8514	9.35803	10.1569	8.93977	10.574	10.1807	11.0303
ILMN_2384409	TAC1	A	I		9.16709	9.17685	9.88032	9.76064	9.54689	9.99485	10.2607	8.65074	8.54849	9.9557	10.4747	10.2411	8.72039	10.7786	9.99814	10.5407	8.67608	9.99991	9.70541	8.41849	10.2724	9.83496	9.49883	10.711	8.6306	9.35186	8.4076	9.71644	9.08551	10.1669
ILMN_1786239	TACR1	A	I		8.24656	8.37564	8.40871	8.37273	8.3201	8.42402	8.38256	8.27805	8.44751	8.29409	8.3045	8.33114	8.32155	8.42211	8.47053	8.16958	8.33791	8.33816	8.25563	8.32117	8.35827	8.28673	8.36337	8.40812	8.19304	8.34504	8.36011	8.25267	8.42973	8.3426
